# Supplementary material for: Quality of Life Following Pelvic Organ Prolapse Treatments in Women: A Systematic Review and Meta-Analysis
Source: J Clin Med. 2022 Dec 1;11(23):7166. doi: 10.3390/jcm11237166 (PMC9738239; doi:10.3390/jcm11237166)
Supplement: Supplementary file 1 [file jcm-11-07166-s001.zip]

Archive with 1 entries (1 files):
- jcm-2003453-supplementary.pdf
